# Supplementary material for: Not Just Corticosterone: Further Characterization of the Endocrine Response of Kemp’s Ridley Sea Turtles (Lepidochelys kempii) Reveals Elevated Plasma Aldosterone Concentrations During Field Capture Events
Source: Animals (Basel). 2025 Feb 19;15(4):600. doi: 10.3390/ani15040600 (PMC11852127; doi:10.3390/ani15040600)
Supplement: Supplementary file 1 [file animals-15-00600-s001.zip]

Archive with 1 entries (1 files):
- animals-3392144-SI.pdf
